# Supplementary material for: Disability, quality of life, productivity impairment and employer costs of migraine in the workplace
Source: J Headache Pain. 2021 Apr 21;22(1):29. doi: 10.1186/s10194-021-01243-5 (PMC8061063; doi:10.1186/s10194-021-01243-5)
Supplement: Supplementary file 1 — Additional file 1: Table S1. Working hours/ week and overtime working hours/month. [file 10194_2021_1243_MOESM1_ESM.xlsx]

## Sheet: Sheet1
Suppl. Table 1. Working hours/ week and overtime working hours/month
	M	TTH	M/TTH	HA	NHA	p-value
Working hours/ week (hours), mean (SD)	46.0 (8.8)	46.9 (7.6)	45.5 (6.4)	46.7 (7.3)	46.6 (7.7)	0.225a
Overtime working hours/month						0.105b
15h £, n (%)	133 (14.9)	454 (50.8)	42 (4.7)	122 (13.6)	143 (16.0)
16-25h, n (%)	64 (12.5)	258 (50.4)	10 (1.9)	84 (16.4)	96 (18.8)
26-35h, n (%)	46 (12.4)	214 (57.7)	12 (3.2)	55 (14.8)	44 (11.9)
36 -45h, n (%)	44 (12.2)	202 (56.0)	10 (2.8)	47 (13.0)	58 (16.0)
45-60h, n (%)	28 (12.4)	121 (53.8)	9 (4.0)	35 (15.6)	32 (14.2)
61-80h, n (%)	13 (13.8)	51 (54.3)	5 (5.3)	17 (18.1)	8 (8.5)
Continuous variables are reported as mean (SD) for non-missing observations; percentages are calculated as proportion of non-missing data; M, migraine group; TTH, tension-type headache group; M/TTH, a group that satisfies the diagnostic criteria for migraine and tension-type headache; HA, a group that does not meet the diagnostic criteria for migraine or tension-type headache; NHA, a group that d…
