# Supplementary material for: Disability, quality of life, productivity impairment and employer costs of migraine in the workplace
Source: J Headache Pain. 2021 Apr 21;22(1):29. doi: 10.1186/s10194-021-01243-5 (PMC8061063; doi:10.1186/s10194-021-01243-5)
Supplement: Supplementary file 2 — Additional file 2: Table S2. Symptoms related to headache on days when headaches are not experienced. [file 10194_2021_1243_MOESM2_ESM.xlsx]

## Sheet: Sheet1
Suppl. Table 2. Symptoms related to headache on days when headaches are not experienced
	M (N=131)	TTH (N=190)	M/TTH (N=36)	HA (N=121)
Anxiety, n (%)	26 (20)	45 (24)	8 (22)	27 (22)
Depressed, n (%)	19 (15)	31 (16)	9 (25)	17 (14)
Difficult to concentrate, n (%)	62 (47)	101 (53)	20 (56)	49 (40)
Nausea, n (%)	44 (34)	10 (5)	0 (0)	46 (38)
Sensitive to light, n (%)	28 (21)	11 (6)	11 (30)	16 (13)
Feeling tired, n (%)	60 (45)	80 (42)	13 (36)	50 (41)
Stiff shoulders, n (%)	80 (61)	96 (50)	23 (64)	62 (51)
Percentages are calculated as proportion of non-missing data; M, migraine group; TTH, tension-type headache group; M/TTH, a group that satisfies the diagnostic criteria for migraine and tension-type headache; HA, a group that does not meet the diagnostic criteria for migraine or tension-type headache
